# Supplementary material for: Differential identification of Mannheimia haemolytica genotypes 1 and 2 using colorimetric loop-mediated isothermal amplification
Source: BMC Res Notes. 2023 Jan 19;16:4. doi: 10.1186/s13104-023-06272-8 (PMC9850709; doi:10.1186/s13104-023-06272-8)
Supplement: Supplementary file 3 — Additional file 3: Table S2. Mannheimia haemolytica strains used to check for variation in LAMP primer hybridization sites. [file 13104_2023_6272_MOESM3_ESM.xls]

## Sheet: Supplementary Table 2
Mannheimia haemolytica strains used to check for variation in LAMP primer hybridization sites
State of isolation	Year of isolation	Genotype	Serotype	GenBank Accesion number
Kansas	2013	1	2	CP017486
Kansas	2013	1	2	CP017487
Kansas	2013	1	2	CP017488
Kansas	2013	1	2	CP017490
Kansas	2013	1	2	CP017495
Kansas	2013	1	2	CP017497
Tennessee	2013	1	2	CP017515
Kansas	2013	1	2	CP017496
Missouri	2013	1	2	CP017510
Missouri	2013	1	2	CP017511
Missouri	2013	1	2	CP017512
Missouri	2013	1	2	CP017513
Kansas	2013	1	2	CP017502
Kansas	2013	1	2	CP017500
Tennessee	2013	1	2	CP017516
South Dakota	2010	1	2	CP017525
Nebraska	2005	1	2	CP017545
Kansas	2013	1	2	CP017484
Kansas	2013	1	2	CP017485
Kansas	2013	1	2	CP017489
Kansas	2013	1	2	CP017492
Kansas	2013	1	2	CP017493
Kansas	2013	1	2	CP017494
Kentucky	2013	1	2	CP017507
Kentucky	2013	1	2	CP017508
Missouri	2013	1	2	CP017517
Missouri	2013	1	2	CP017518
Texas	2010	1	2	CP017522
Iowa	1984	1	2	CP006573
Kansas	2013	1	2	CP017498
Kansas	2013	1	2	CP017499
Kansas	2013	1	2	CP017503
Kentucky	2013	1	2	CP017509
Tennessee	2013	1	2	CP017514
Florida	2010	1	2	CP017526
Arizona	2004	1	2	CP017547
Pennsylvania	2007	2	1	CP005383
Kansas	2013	2	1	CP017504
Florida	2011	2	1	CP017520
California	2010	2	6	CP017521
Arkansas	2010	2	1	CP017524
Louisiana	2010	2	1	CP017527
Alberta	2008	2	1	CP017532
Kansas	2008	2	1	CP017534
New York	2007	2	1	CP017536
Wisconsin	2007	2	1	CP017538
Texas	2007	2	1	CP017541
Minnesota	2006	2	1	CP017542
Pennsylvania	2005	2	1	CP017544
Kansas	2004	2	1	CP017546
Iowa	2004	2	1	CP017548
Minnesota	2003	2	1	CP017550
North Carolina	2003	2	1	CP017551
Oklahoma	2009	2	1	CP023043
Nebraska	2010	2	1	CP023044
Oklahoma	2009	2	1	CP023047
unknown	unknown	2	1	CP011098
Texas	2010	2	6	CP017523
Kansas	2013	2	6	CP017491
Kansas	2013	2	6	CP017501
Colorado	2008	2	6	CP017533
Kansas	2008	2	6	CP004753
Iowa	1984	2	6	CP006574
Kansas	2013	2	6	CP017505
Kentucky	2013	2	6	CP017506
Saskatchewan	2009	2	6	CP017529
New York	2009	2	6	CP017530
New York	2008	2	6	CP017531
North Carolina	2007	2	6	CP017539
Ohio	2004	2	6	CP017549
Kansas	2011	2	6	CP023046
Iowa	1983	2	1	CP005972
Nebraska	2012	2	1	CP006619
Kansas	2005	2	1	CP017543
Missouri	2013	2	1	CP017519
Saskatchewan	2009	2	1	CP017528
South Dakota	2008	2	1	CP017535
Vermont	2007	2	1	CP017537
Saskatchewan	2007	2	1	CP017540
California	2002	2	1	CP017552
Kansas	1991	2	1	CP004752
